# Supplementary material for: Stripe Rust Effector Pst_9302 Inhibits Wheat Immunity to Promote Susceptibility
Source: Plants (Basel). 2023 Dec 27;13(1):94. doi: 10.3390/plants13010094 (PMC10780974; doi:10.3390/plants13010094)
Supplement: Supplementary file 1 [file plants-13-00094-s001.zip]

Archive with 1 entries (1 files):
- plants-2782555-supplementary.pdf
